# Supplementary material for: The Dimensionality, Consistency, and Structural Validity of an Instrument Used to Measure Obesogenic Attitudes in Parents from Southern Spain (The PRELSA Scale)
Source: Nutrients. 2024 Apr 11;16(8):1135. doi: 10.3390/nu16081135 (PMC11053490; doi:10.3390/nu16081135)
Supplement: Supplementary file 1 [file nutrients-16-01135-s001.zip]

Archive with 1 entries (1 files):
- nutrients-2950461-supplementary.pdf
